# Supplementary material for: Systemic sclerosis: Characterizing candidate retinal and choroidal imaging features using optical coherence tomography
Source: PLoS One. 2026 Apr 21;21(4):e0346705. doi: 10.1371/journal.pone.0346705 (PMC13098909; doi:10.1371/journal.pone.0346705)
Supplement: S1 Table — (XLSX) [file pone.0346705.s001.xlsx]

## Sheet: Munka1
Patient No.	Age/year	gender	duration (year)	SSc type	Vision	IOP	FLARE	ENDOTHEL hagyjuk	CRT	SFCT	RNFL	ANGIO	OPTOS	slitlamp	SCHIRMER	BUT	other diseases					Drusen	ERM	fovea depression	angiopathy	AMD	dystrophy	post CRCS	myop fundus	hyporeflect cysta OR	choroid navus		Drusen	ERM	foveal depression	angiopathy	AMD	dystrophy	st. P. CRCS	myopic fundus	hyporeflect cyst OR	choroid naevus	ILP	PAH
1.	75	female	6	diffuse cutane	C 0,9	20/18	0/0	586/587,2416/2337	210/214	475/376	normal	yes	thin vessels, Angiop.HT st I-II,ERM	cataract	2.1/2.12	14/15	fovea depression					no	yes	yes	yes	no	no	no	no	yes	no		0	1	1	1	0	0	0	0	1	0	1	0
2.	58	female	8	limited cutane	C 1,0	18/18	7.3/1.1	536/2072,537/1914	243/224	228/241	normal	yes	ERM,thin vessels, DRUSEN, angiop.I_II	NEG	4.0/4.0		AMBLYOPIA,foveal depr					yes	yes	yes	yes	no	no	no	no	no	no		1	1	1	1	0	0	0	0	0	0	0	0
3.	62	female	20	limited cutane	C1,0	12 both e	9/0	543/2603,531/2570	246/261	357/369	OUT	yes	DRUSENEK, Angiop I-II, atrophias perif., pigmentrög os	DRY EYE	12.18/8.1		HT hypertyrfoveal depr					yes	no	yes	yes	no	no	no	no	yes	no		1	0	1	1	0	0	0	0	1	0	0	0
4.	55	female	8	diffuse cutane	C 1,0	10both e	20/46	?/3167,501/3063	258/236	248/225	normal	yes	ERM,Drus,thin vessels, Angiop I-II, atrophias perif.	DRY EYE	0/0.1	4 6	HT Hypertyr					yes	yes	no	yes	no	no	no	no	no	no		1	1	0	1	0	0	0	0	0	0	0	1
5.	48	female	8	diffuse cutane	0,6/1,0	11 both e	45/64.5	514/1909/525/2049	234/233	253/403	normal	yes	thin vessels	DRY EYE	4.1/2.3	0/0	AMBLYOPIA					no	no	no	yes	no	no	no	no	no	no		0	0	0	1	0	0	0	0	0	0	1	0
6.	72	female	12	limited cutane	C 0,9/1,0	10 both e	18.8/95.5	570/2208,567/2349	206/208	228/240	normal	yes	ERM,thin vessels, , atrophias chor.	cataract	0/0	0/0	HT,foveal depr					no	yes	yes	yes	no	no	no	no	yes	no		0	1	1	1	0	0	0	0	1	0	0	0
7.	57	male	16	diffuse cutane	1,0 1,0	12 both e			266/287	190/180	normal	yes	thin vessels, atrophy	cataract			DM, HT, thin vessels					no	no	no	yes	no	no	no	no	no	no		0	0	0	1	0	0	0	0	0	0	1	1
8.	45	female	5	limited cutane	1,0 C 1,0	18/20			282/250	242/250	normal	yes	teleangiectasy,thin vessels	ÉP			HT, GASTRITIS, hypertyr					no	no	no	yes	no	no	no	no	no	no		0	0	0	1	0	0	0	0	0	0	0	0
9.	50	female	5	diffuse cutane	1.0 both e	14/14			265/238	320/372	normal	yes	thin vessels	ÉP								no	no	no	yes	no	no	no	no	no	no		0	0	0	1	0	0	0	0	0	0	1	0
10.	72	female	7	limited cutane	1.0 both e	16/17			234/236	300/329	normal	yes	drusen, AP I-II, ERM,AMD				foveal depr					yes	yes	yes	yes	yes	no	no	no	no	no		1	1	1	1	1	0	0	0	0	0	0	0
11.	50	female	7	limited cutane	1.0 both e	19 both e			217/222	293/290	OUT	yes	HT, sclervessels	dry eye, PUK os			HT, rosacea,foveal depr					no	no	yes	yes	no	no	no	no	yes	no		0	0	1	1	0	0	0	0	1	0	0	0
12.	70	female	10	diffuse cutane	1.0 both e	14 both e			244/279	148/172	OUT	yes	thin vessels, atrophic chor.	cataract			foveal depr					no	no	yes	yes	no	no	no	no	yes	no		0	0	1	1	0	0	0	0	1	0	1	0
13.	62	female	10	diffuse cutane	1.0 both e	15/13			247/244	308/294	normal	yes	Drusen, AT I-II, atrophic chor.,ERM	ÉP			VR HYPERREFL					yes	yes	no	yes	no	no	no	no	no	no		1	1	0	1	0	0	0	0	0	0	1	0
14.	57	female	5	limited cutane	1.0 both e	19/18			200/230	300/330	normal	yes	HTvessels, drusen , chor nevus	ÉP			HT,foveal depr					yes	no	yes	yes	no	no	no	no	yes	no		1	0	1	1	0	0	0	0	1	0	0	0
15.	53	female	14	diffuse cutane	1.0 both e	10 both e			239/246	261/287	normal	yes	ERM, erek, dots, drusen	DRY EYE			HT,foveal depr					yes	yes	yes	yes	no	no	no	no	no	no		1	1	1	1	0	0	0	0	0	0	1	0
16.	48	female	10	diffuse cutane	1.0 both e	21 both e	0/0		237/235	287/367	normal	no	ERM				PM,foveal depr					no	yes	yes	no	no	no	no	no	no	no		0	1	1	0	0	0	0	0	0	0	1	0
17.	45	female	11	limited cutane	1.0 both e	20/18	0/4,5		244/258	310/315	normal	no	drusen, Foramen, thin vessels				MYOP MED ,foveal depr					yes	no	yes	no	no	no	no	no	no	no		1	0	1	0	0	0	0	0	0	0	1	0
18.	68	male	13	limited cutane	1.0 both e	20/20			265/241	335/341	normal	no					HT					no	no	no	no	no	no	no	no	no	no		0	0	0	0	0	0	0	0	0	0	0	0
19.	70	female	10	limited cutane	1.0/0.6	14 11	16/14		226/230	325/341	OUT	no	DRUSEN				foveal depr					yes	no	yes	no	no	no	no	no	yes	no		1	0	1	0	0	0	0	0	1	0	1	1
20.	45	male	16	limited cutane	0.9/0,03	12 10			200/270	220/217	normal	yes	DRUSEN,HT vessels				AMBLYOPy,foveal depr					yes	no	yes	yes	no	no	no	no	no	no		1	0	1	1	0	0	0	0	0	0	1	0
21.	56	female	20	limited cutane	1,0 both	17 18	0		211/215	200/190	normal	yes	thin vessels, choroidea atrophia				foveal depr					no	no	yes	yes	no	no	no	no	no	no		0	0	1	1	0	0	0	0	0	0	0	0
22.	61	female	22	limited cutane	C 1.0/0.6	10 11	0		218/218	410/400	normal	no		PCL OD			foveal depr					no	no	yes	no	no	no	no	no	yes	no		0	0	1	0	0	0	0	0	1	0	0	0
23.	72	male	8	diffuse cutane	1.0 both e	11 both e			218/222	333/320	normal	yes	drusen				HT,foveal depr					yes	no	yes	yes	no	no	yes	no	yes	no		1	0	1	1	0	0	1	0	1	0	1	0
24.	62	female	15	limited cutane	1.0 both e	15/13	0/3,6		248/242	354/347	normal	yes	drusen, AMD				HT,foveal depr					yes	no	yes	yes	yes	no	no	no	no	no		1	0	1	1	1	0	0	0	0	0	0	0
25.	50	male	25	diffuse cutane	1.0 both e	20/20	1.2/5.4		271/281		normal	no					CCSR					no	no	no	no	no	no	yes	no	no	no		0	0	0	0	0	0	1	0	0	0	1	0
26.	34	male	12	limited cutane	1.0 both e	09 both e	3,1/4,9		300/286		OUT	no	!!!!									no	no	no	no	no	no	no	no	no	no		0	0	0	0	0	0	0	0	0	0	1	0
27.	45	female	30	limited cutane	1.0 both e	15/19	3,1/4,8		314/251		normal	no	!!!				dotspot haem.,foveal depr					no	no	yes	no	no	no	no	no	no	no		0	0	1	0	0	0	0	0	0	0	0	0
28.	66	female	11	diffuse cutane	1.0 both e	18 MKO	6.8/6.9		237/269		normal	no					foveal depr					no	no	yes	no	no	no	no	no	no	no		0	0	1	0	0	0	0	0	0	0	1	1
29.	71	male	12	diffuse cutane	1.0 both e	11 10	1.8/3,6		277/307	310/308	normal	no	DRUSEN FEHÉR FOLT									yes	no	no	no	no	no	no	no	no	no		1	0	0	0	0	0	0	0	0	0	1	0
30.	47	female	10	limited cutane	1.0 both e	15/16			232/212		border	no					foveal depr					no	no	yes	no	no	no	no	no	no	no		0	0	1	0	0	0	0	0	0	0	0	0
31.	60	female	11	limited cutane	1.0 both e	19/16	30,6/16,2		205/214	320/322	normal	no	drusen,myop fundus				HT,DM,foveal depr					yes	no	yes	no	no	no	no	yes	no	no		1	0	1	0	0	0	0	1	0	0	0	0
32.	65	female	12	limited cutane	1.0 both e	14/13	0/2,1		242/233	274/234	normal	no	DRUSEN, MYOP fundus									yes	no	no	no	no	no	no	yes	no	no		1	0	0	0	0	0	0	1	0	0	0	0
33.	71	male	4	diffuse cutane	0,8 mko	14./12			227/267	312/431	OUT	no		cataract			Pattern dystr.					no	no	no	no	no	yes	no	no	no	no		0	0	0	0	0	1	0	0	0	0	0	0
34.	68	male	14	limited cutane	0,95/0,95	11both e			234/227	212/215	normal	yes	drusen,thin vessels, chor.nevus				foveal depr					yes	no	yes	yes	no	no	yes	no	no	yes		1	0	1	1	0	0	1	0	0	1	1	0
35.	46	female	5	limited cutane	1.0 both e	14/14			215/228	277/280	normal	yes	thin vessels, At II, chor nevus				nevus,foveal depr					no	no	yes	yes	no	no	no	no	yes	yes		0	0	1	1	0	0	0	0	1	1	0	0
36.	68	female	5	diffuse cutane	1.0 both e	22/22			221/210	283/303	normal	yes	drusenek, angiopathy, fovea depr	cataract			foveal depr					yes	no	yes	yes	no	no	no	no	no	no		1	0	1	1	0	0	0	0	0	0	1	1
37.	58	female	7	limited cutane	1.0 both e	15/17			228/218	284/258	normal	yes	thin vessels, AP I-II	PCL								no	no	no	yes	no	no	no	no	no	no		0	0	0	1	0	0	0	0	0	0	1	0
38.	78	female	30	limited cutane	1.0/0.85	14/13			295/261	140/140	normal	no	DRUSEN, WAMD	cataract			AMD					yes	no	no	no	yes	no	no	no	no	no		1	0	0	0	1	0	0	0	0	0	1	1
39.	72	male	9	limited cutane	c 0,95/ c1,0	13/15			245/247	289/359	normal	yes	thin vessels, DRUSEN,ERM				foveal depr					yes	yes	yes	yes	no	no	no	no	no	no		1	1	1	1	0	0	0	0	0	0	1	1
40.	28	female	3	diffuse cutane	1.0 both e	14/13			234/230	330/372	normal	yes	atrophias chorioidea, naevus, thin vessels				naevus chor os					no	no	no	yes	no	no	no	no	no	yes		0	0	0	1	0	0	0	0	0	1	1	0
41.	68	female	5	limited cutane	0,45/1,0	16/18			245/258	233/266	normal	yes	szűkebb erek, atrophias chorioidea, naevus	catarac			chor nevus,foveal depr					no	no	yes	yes	no	no	no	no	yes	yes		0	0	1	1	0	0	0	0	1	1	0	0
mean	58.7317		11.4878
