# Supplementary material for: Systemic sclerosis: Characterizing candidate retinal and choroidal imaging features using optical coherence tomography
Source: PLoS One. 2026 Apr 21;21(4):e0346705. doi: 10.1371/journal.pone.0346705 (PMC13098909; doi:10.1371/journal.pone.0346705)
Supplement: S2 Table — (XLSX) [file pone.0346705.s002.xlsx]

## Sheet: kontroll
No.	Age/year	gender	duration (year)	SSc type	BCVA o.d. (decimal)	BCVA o.s. (decimal)	BCVA mean (decimal)	IOP o.d. (mmHg)	IOP o.s. (mmHg)	IOP mean (mmHg)	CRT o.d. (µm)	CRT o.s. (µm)	CRT mean (µm)	SFCT o.d. (µm)	SFCT o.s. (µm)	SFCT mean (µm)	EDI	RNFL	ANGIO	OPTOS	Slitlamp	Other diseases	Drusen	ERM	foveal depression	angiopathy	AMD	dystrophy	hyporefl.cysta	myopic fundus	choroidal nevus	ILP	PAH
1.	69	female			1	1	1	16	18	17	240	239	239.5	240	269	254.5	240/239	240/269	normal	normal	normal	HT,NIDDM			0	1	0	0	0	0	0
2.	35	female	6	diffuse cutane	1	1	1	19	18	18.5	203	208	205.5	393	402	397.5	203/208	393/402	normal	normal	normal	HT	0	0	0	1	0	0	0	0	0	1	0
3.	77	female	8	limited cutane	1	1	1	20	20	20	244	247	245.5	342	336	339	244/247	342/336	normal	normal	cataract	Hashimoto	0	0	0	0	0	0	0	0	0	0	0
4.	52	female	20	limited cutane	1	1	1	17	18	17.5	218	221	219.5	331	297	314	218/221	331/297	normal	normal	normal		0	0	0	0	0	0	0	0	0	0	0
5.	45	female	8	diffuse cutane	1	1	1	18	17	17.5	231	257	244	400	366	383	231/257	400/366	normal	myop optic disc	normal		0	0	0	0	0	0	0	1	0	0	1
6.	59	female	8	diffuse cutane	1	1	1	18	18	18	227	226	226.5	282	292	287	227/226	282/292	normal	normal	normal		0	0	0	0	0	0	0	0	0	1	0
7.	49	female	12	limited cutane	1	1	1	13	14	13.5	270	226	248	240	225	232.5	270/266	240/225	normal	normal	dry eye	HT	0	0	0	0	0	0	0	0	0	0	0
8.	66	female	16	diffuse cutane	1	1	1	19	20	19.5	239	251	245	358	330	344	239/251	358/330	normal	normal	normal	HT	0	0	0	0	0	0	0	0	0	1	1
9.	69	female	5	limited cutane	1	1	1	13	13	13	190	201	195.5	328	353	340.5	190/201	328/353	normal	thin vessels	dry eye		0	0	0	0	0	0	0	0	0	0	0
10.	47	male	5	diffuse cutane	1	1	1	14	15	14.5	215	230	222.5	346	359	352.5	215/230	346/359	normal	normal	normal		0	0	0	0	0	0	0	0	0	1	0
11.	58	male	7	limited cutane	1	1	1	18	17	17.5	263	262	262.5	263	264	263.5	263/262	263/264	normal	normal	normal		0	0	0	0	0	0	0	0	0	0	0
12.	59	male	7	limited cutane	1	1	1	16	16	16	281	289	285	238	230	234	281/289	238/230	normal	normal	normal		0	0	0	0	0	0	0	0	0	0	0
13.	55	female	10	diffuse cutane	1	1	1	17	14	15.5	240	240	240	340	340	340	240/240	340/340	normal	normal	normal		0	0	0	0	0	0	0	0	0	1	0
14.	72	male	10	diffuse cutane	0.8	0.9	0.85	19	19	19	223	230	226.5	275	270	272.5	223/230	275/270	normal	thin vessels	normal		0	0	0	1	0	0	0	0	0	1	0
15.	68	female	5	limited cutane	1	1	1	15	14	14.5	256	254	255	270	257	263.5	256/254	270/257	normal	normal	normal		0	0	0	0	0	0	0	0	0	0	0
16.	22	female	14	diffuse cutane	1	1	1	14	15	14.5	235	237	236	248	285	266.5	235/237	248/285	normal	normal	normal		0	0	0	0	0	0	0	0	0	1	0
17.	58	female	10	diffuse cutane	1	1	1	13	13	13	241	240	240.5	270	265	267.5	241/240	270/265	normal	normal	normal		0	0	0	0	0	0	0	0	0	1	0
18.	47	female	11	limited cutane	1	1	1	14	13	13.5	252	254	253	245	254	249.5	252/254	245/254	normal	normal	normal		0	0	0	0	0	0	0	0	0	1	0
19.	55	female	13	limited cutane	1	1	1	13	14	13.5	247	244	245.5	289	274	281.5	247/244	289/274	normal	normal	normal	NIDDM	0	0	0	0	0	0	0	0	0	0	0
20.	76	female	10	limited cutane	0.95	0.95	0.95	18	18	18	240	241	240.5	257	254	255.5	240/241	257/254	normal	normal	normal	NIDDM	0	0	0	0	0	0	0	0	0	1	1
21.	78	male	16	limited cutane	0.7	0.7	0.7	15	14	14.5	236	338	287	298	289	293.5	236/338	298/289	normal	drusen	cataract		1	0	0	0	0	0	0	0	0	1	0
22.	65	female	20	limited cutane	1	1	1	17	16	16.5	198	200	199	220	220	220	198/200	220/220	normal	normal	normal		0	0	0	0	0	0	0	0	0	0	0
23.	74	male	22	limited cutane	1	1	1	14	14	14	240	250	245	280	280	280	240/250	280/280	normal	normal	PCL		0	0	0	0	0	0	0	0	0	0	0
24.	68	female	8	diffuse cutane	0.7	0.8	0.75	19	19	19	328	320	324	295	288	291.5	328/320	295/288		AMD	normal		0	0	0	0	1	0	0	0	0	1	0
25.	70	female	15	limited cutane	0.65	0.65	0.65	16	16	16	254	266	260	266	265	265.5	254/266	266/265		normal	cataract		0	0	0	0	0	0	0	0	0	0	0
26.	62	female	25	diffuse cutane	1	1	1	12	12	12	278	270	274	275	270	272.5	278/270	275/270		drusen	normal		1	0	0	0	0	0	0	0	0	1	0
27.	59	female	12	limited cutane	1	1	1	14	14	14	249	252	250.5	288	290	289	249/252	288/290		normal	normal		0	0	0	0	0	0	0	0	0	1	0
28.	56	female	30	limited cutane	1	1	1	17	17	17	250	251	250.5	278	270	274	250/251	278/270		normal	normal		0	0	0	0	0	0	0	0	0	0	0
29.	68	female	11	diffuse cutane	1	1	1	17	16	16.5	247	252	249.5	269	272	270.5	247/252	269/272		normal	normal		0	0	0	0	0	0	0	0	0	1	1
30.	78	male	12	diffuse cutane	0.7	0.7	0.7	18	18	18	290	288	289	320	322	321	290/288	320/322		ERM, thin vessels	cataract		0	1	0	0	0	0	0	0	0	1	0
31.	40	male	10	limited cutane	1	1	1	14	14	14	262	266	264	274	282	278	262/266	274/282		normal	normal		0	0	0	0	0	0	0	0	0	0	0
32.	68	female	11	limited cutane	1	1	1	13	14	13.5	243	239	241	280	281	280.5	243/239	280/281		naevus	normal		0	0	0	0	0	0	0	0	1	0	0
33.	62	female	12	limited cutane	1	1	1	18	16	17	250	250	250	275	275	275	250/250	275/275		normal	normal		0	0	0	0	0	0	0	0	0	0	0
34.	65	female	4	diffuse cutane	1	1	1	16	17	16.5	225	232	228.5	256	265	260.5	225/232	256/265		normal	normal		0	0	0	0	0	0	0	0	0	0	0
35.	78	female	14	limited cutane	0.7	0.7	0.7	19	21	20	390	410	400	295	289	292	390/410	295/289		AMD	cataract		0	0	0	0	1	0	0	0	0	1	0
36.	65	male	5	limited cutane	1	1	1	20	20	20	269	255	262	280	270	275	269/255	280/270		drusen	normal		1	0	0	0	0	0	0	0	0	0	0
37.	76	female	5	diffuse cutane	0.8	0.8	0.8	22	21	21.5	275	277	276	241	251	246	275/277	241/251		drusen	cataract		1	0	0	0	0	0	0	0	0	1	1
38.	72	female	7	limited cutane	1	1	1	14	17	15.5	352	370	361	225	223	224	352/370	225/223		drusen	normal		1	0	0	0	0	1	0	0	0	1	0
	61.6316		30	limited cutane																												1	1
			9	limited cutane																												1	1
			3	diffuse cutane																												1	0
			5	limited cutane																												0	0
